# Supplementary material for: TDGF1 Mediates the Oncogenic Effects of the OLMALINC/miR-3614-5p ceRNA Axis in Colon Cancer Through Nodal/Smad2 and Glypican-1/MAPK-AKT Signaling
Source: Cells. 2026 Jun 23;15(13):1141. doi: 10.3390/cells15131141 (PMC13360589; doi:10.3390/cells15131141)
Supplement: Supplementary file 1 [file cells-15-01141-s001.zip]

Archive with 1 entries (1 files):
- cells-4350048-supplementary.pdf
